# Supplementary material for: Materials Engineering of Violin Soundboards by Stradivari and Guarneri
Source: Angew Chem Int Ed Engl. 2021 Jun 27;60(35):19144–54. doi: 10.1002/anie.202105252 (PMC8457145; doi:10.1002/anie.202105252)
Supplement: Supplementary file 1 — Supporting Information [file ANIE-60-19144-s002.xlsx]

## Sheet: Spruce
	Concentrations in ppm. Blank = not measured. ND = not detectable. Yellow = data for Table 1.
Sample	Al	As	B	Ba	Ca	Cd	Cl	Cr	Cu	Fe	Ge	Hg	K	Li	Mg	Mn	Na	Ni	P	Pb	S	Sb	Se	Si	Sn	Sr	Ti	Zn	Zr	Analytical batch
Modern SM1	2.77462	ND	3.67408	17.9394	1407.79	ND	192.476	ND	0.977484	9.49353		ND	283.715		64.1568	58.322	32.2176	ND	10.6602	0.759394	119.039	ND	ND	514.504	ND	3.88771	ND	12.7449	ND	4
Modrn SM3	3.01774	ND	6.29688	15.2333	1246.47		1050.93	ND	0.147327	27.6595		ND	293.85		55.4194	51.6762	19.9047	0.00591539	162.93	ND	99.7803	0.0716543	ND	121.678	0.606941	3.90192	2.88358	10.6834	ND	2
Modern SM4	3.91599	ND	1.78779	8.43542	2019.47		1193.9	1.95736	1.13463	11.4688		ND	311.516		105.23	25.8607	3.7715	ND	196.044	0.361696	205.963	ND	ND	233.123	ND	2.6448	ND	15.2525	ND	3
Modern SM5	3.83981	ND	4.23154	6.85476	1466.21		1537.1	ND	ND	15.2004		ND	307.099		111.117	28.3278	17.9079	ND	188.459	ND	103.663	0.0117254	ND	128.713	0.282209	2.38239	0.327246	11.9653	ND	2
Building SO1	ND	ND	3.38011	4.77658	309.26		1875.5	ND	ND	6.07644		ND	388.874		147.011	17.4547	17.6652	0.0144095	167.657	ND	103.54	ND	ND	139.926	ND	3.47776	ND	ND	ND	2
Building SO2	1.94099	ND	3.17785	14.274	343.763		2125.95	ND	ND	3.50634		ND	395.566		91.5372	62.7403	43.1374	0.0263024	134.699	0.561072	117.196	ND	ND	171.404	ND	5.07723	0.123304	3.40518	ND	2
Building SO3	9.29277	ND	3.1339	8.15234	1134.6		1723.93	ND	0.229931	4.5384		ND	580.685		98.561	86.416	134.208	0.0326557	228.234	ND	305.206	ND	3.41885	144.555	ND	3.8924	0.176828	10.0595	ND	2
Amati SC1	13.6977	ND	64.3523	21.3176	776.451		3278.14	0.0627877	15.1774	39.7286		0.171193	1448.8		165.228	98.2367	1736.01	0.260971	227.233	1.4292	288.912	ND	ND	146.483	ND	8.87644	1.08279	6.6114	ND	2
Strad SC2	5.15569	ND	9.67985	5.9363	626.329	0.153	137.157	1.44119	1.33817	49.7021		ND	370.143		63.2755	61.5446	194.309	ND	90.3645	ND	145.516	ND	ND	553.546	ND	3.35313	ND	3.91297	4.27619	4
Strad SC3	0.462138	ND	27.632	16.5864	1759.44	0.866	1666.01	0.59354	5.90228	37.8183		ND	1307.26		96.5253	86.1973	965.946	1.17822	446.734	ND	740.269	ND	ND	2312.23	ND	2.58713	0.258798	38.8967	3.09355	4
Strad SC4	25.1167	ND	68.5579	27.7596	1415.68		7189.12	1.42166	19.6608	89.8783		ND	4123.77		194.186	68.0467	12743.8	0.892973	263.961	17.7419	348.601	0.0767496	ND	299.347	1.78341	5.7335	7.31105	76.6157	ND	2
Strad SC5	8.61687	ND	15.8048	21.1441	1585.53	0.808	743.121	1.31622	4.43695	53.7338		1.02668	934.609		187.695	29.9536	831.064	ND	147.603	1.4728	274.503	ND	ND	864.376	ND	24.7182	ND	12.0233	17.5194	4
Guarneri SC6	1196.42	ND	39.897	20.412	6164.77	0.435	1324.52	3.60724	6.22782	143.084		0.397246	1039.41		817.09	109.789	1518.14	1.05061	425.939	ND	1030.48	ND	ND	4092.57	ND	14.2661	34.263	8.45204	5.50428	4
French SA1	5.32275	0.588185	10.0532	5.79774	1279.2	0.124	1846.72	0.550008	6.02346	12.8706		2.01406	2815.58		174.143	21.109	3329.63	ND	118.173	18.6579	145.564	ND	ND	532.981	ND	5.34928	ND	45.0217	1.31902	4
French SA2	4.1978	1.9904	19.1642	5.47711	1296.35	0.146	1847.26	1.18055	9.41324	20.2789		2.43126	4289.32		169.764	26.5958	3491.47	ND	79.2413	39.3508	283.593	ND	ND	782.472	ND	6.63692	ND	45.6077	0.877164	4
English SA3	1.24609	0.775027	23.0714	11.7628	965.699	ND	1677.07	0.274501	0.922326	5.11043		6.63626	983.698		114.192	168.092	1856.31	ND	39.7358	1.82953	102.137	ND	ND	387.274	ND	5.79685	ND	5.39134	ND	4
German SA4	2.08389	1.28896	23.2824	7.31004	949.485	0.153	1171.06	0.436569	4.45894	2.65406		1.57445	1968.43		153.215	204.565	1895.02	1.45756	55.9138	5.28238	154.609	ND	ND	556.93	ND	2.71805	ND	92.769	0.56804	4
SM1 + 1% alum	2308.07	ND	4.22749	14.3507	1204.78	ND	105.043	0.332966	1.13752	13.479		ND	3406.32		37.5377	34.6679	35.6285	ND	42.4947	0.171235	216.241	ND	ND	694.149	ND	2.94488	ND	7.74115	ND	4
SM5 + 0.1% oak ash	39.3778	ND	6.2058	22.0741	3306.56	0.095	225.295	0.510194	1.5956	38.5324		ND	335.749		274.881	28.6021	48.9905	ND	37.685	0.806663	19.3945	ND	1.09898	879.385	ND	19.8423	0.400072	13.4342	ND	4
SM5 + Ca(OH)2 pH 11	1.16323	ND	4.741	2.5736	5502.46	ND	55.6989	0.328505	1.14816	30.4519		ND	50.5473		85.7816	17.0347	23.5617	ND	35.2364	0.453828	203.098	ND	0.381657	827.207	ND	4.56331	0.186371	9.38647	ND	4
SM5 + 5% NaCl	ND	ND	34.5698	3.97477	961.1	ND	241.914	0.160618	0.767655	9.31664		ND	23.7991		2.55379	0.0455835	1981.3	ND	24.0446	1.64085	21.7565	ND	ND	908.126	ND	0.52035	ND	ND	ND	4
SM5 soaked in water	0.489033	ND	0.980174	7.66125	420.526	ND	280.562	0.185896	0.288783	63.2906		ND	161.906		80.5535	22.8975	2.39036	1.63298	194.222	ND	91.483	ND	ND	832.411	ND	1.89016	0	9.95773	1.16693	5
SM5 + 2% K2CO3	4.10377	ND	1.69213	6.02795	229.715	ND	428.696	0.0531743	2.64763	43.3703		ND	15872.4		5.39818	21.203	0.940071	0.195482	98.4905	0.294556	89.0657	ND	ND	451.716	ND	0.541625	0.24936	6.97822	0.790142	5
SM5 + KOH pH 11.5	2.01274	ND	1.46055	7.50716	848.402	ND	360.142	ND	0.580249	7.66329		ND	3565.18		86.0253	23.6413	8.86069	ND	119.214	0.226514	167.707	ND	ND	467.889	ND	2.1392	ND	10.9798	ND	5

## Sheet: Maple
	Concentrations in ppm. Blank = not measured. ND = not detectable. Yellow = data for Table 1.
Sample	Al	As	B	Ba	Ca	Cd	Cl	Cr	Cu	Fe	Ge	Hg	K	Li	Mg	Mn	Na	Ni	P	Pb	S	Sb	Se	Si	Sn	Sr	Ti	Zn	Zr	analytical batch
Modern MM1	1.79597	ND	4.08787	0.558569	533.487		1240.55	ND	0.78131	8.33197		ND	697.747		394.909	3.58706	57.5555	ND	150.213	0.197069	140.037	ND	ND	215.559	ND	3.65778	ND	9.0429	0.712223	3
Modern MM2	5.929	ND	2.175	0.419	1110.24			ND	1.064	11.141	ND	ND	649.311	ND	413.681	2.2746	18.897	ND	160.925	0.088		ND	ND		0.0427	0.85	0.4324	6.784	ND	1
Modern MM2	1.44482	ND	2.63645	0.484165	1523.16		935.257	0.0546358	0.466442	6.91553		ND	830.813		485.763	2.46443	18.6142	ND	100.172	0.126117	91.785	ND	ND	104.358	ND	0.847381	ND	6.45344	0.441438	3
Modern MM3	2.609	ND	1.895	0.457	1004.54			ND	2.025	7.092	ND	ND	451.219	ND	316.74	1.487	9.33	ND	103.281	0.07239		ND	ND		0.019	0.561	0.163	6.338	ND	1
Modern MM4	1.98964	ND	5.05063	1.56596	2248.12		1270.55	ND	1.41971	11.5613		ND	2359.63		493.446	4.34271	22.5809	ND	251.681	ND	78.4682	ND	ND	260.888	ND	3.14101	ND	6.07339	ND	3
Modern MM5	2.34138	ND	2.66933	0.822499	2114.66		1138.06	0.13704	0.829516	10.0655		ND	1360.12		305.795	3.25933	15.8023	ND	197.1	0.248153	274.439	ND	ND	189.904	ND	1.06584	ND	5.12329	ND	3
Modern MM6	2.866	ND	2.712	2.474	1004.94			ND	1.761	6.983	ND	ND	1058.08	ND	284.431	8.917	6.625	ND	208.233	0.022		ND	ND		0.0257	0.681	0.609	5.91	ND	1
Modern MM6	10.1761	ND	4.03429	3.05814	1804.8		1018.2	ND	1.49467	5.42672		ND	1446.57		360.84	11.8001	4.17863	0.384821	160.355	ND	66.9568	ND	ND	102.692	ND	3.81635	0.232926	6.75448	ND	2
Modern MM7	5.039	ND	5.404	2.662	1180.86			ND	1.834	14.648	ND	ND	516.276	ND	291.145	12.803	27.773	ND	174.609	0.206		ND	ND		0.0348	3.901	0.546	7.973	ND	1
Modern MM7	2.62084	ND	8.22472	3.71904	1403.38		1489.01	ND	1.37082	4.30944		ND	1271.61		426.596	16.2892	25.6074	0.68738	167.795	0.0937665	102.51	0.095475	ND	129.364	0.743499	5.07726	0.481998	5.88327	0.64923	2
Amati MC1	17.891	ND	21.538	8.461	2769.57			0.901	5.815	95.271	ND	ND	1005.98	ND	265.054	6.603	469.891	ND	221.032	2.8059		ND	ND		5.028	4.84	0.237	29.619	ND	1
Amati MC1	22.5024	ND	42.715	15.0961	1084.85		2935.83	2.17885	1.97729	42.5294		ND	2471.73		311.458	9.73918	771.733	0.248725	330.827	4.49302	348.829	0.0720087	1.43693	245.803	ND	7.08577	1.0943	20.7025	ND	2
Strad MC3	44.729	ND	45.506	4.79	255.439			1.529	63.547	135.371	ND	ND	4226.35	ND	316.182	11.814	4347.97	20.655	209.256	34.729		ND	ND		2.809	6.834	2.321	63.581	0.336	1
Strad MC3	23.1323	ND	53.6032	3.81498	757.596		9435.78	0.258325	116.235	103.542		0.90555	5001.39		377.078	8.86498	11315.7	18.4084	348.197	21.0881	374.341	0.102127	ND	216.695	0.474983	4.91694	1.05024	25.4017	ND	2
Strad MC4-left	3.13938	ND	18.0028	1.13643	1431.59		14214.1	ND	5.01195	12.1781		1.8297	4811.41		156.044	2.962	3076.69	0.144282	259.548	1.7832	225.004	ND	0.437964	251.309	ND	4.09222	0.656398	12.2028	ND	2
Strad MC4-right	3.181	ND	10.541	0.907	1881.25			ND	5.9625	248.333	ND	ND	4306.25	ND	109.479	4.195	3066.67	ND	151.479	4.222		ND	ND		0.0705	3.37	0.615	16.31	ND	1
Strad MC4-right	6.45318	1.3238	11.95	2.13488	3487.08		5009.05	0.135304	13.0969	59.6925		1.08021	5673.73		255.158	3.7361	3764.06	0.318095	266.113	4.07655	690.268	ND	ND	274.218	ND	9.09504	1.57301	35.3048	ND	3
Strad MC5	7.21771	ND	42.1374	0.86625	608.427		3472.88	ND	4.45416	18.4136		0.218567	1441.05		389.411	4.60109	229.14	0.497234	229.743	0.898772	154.167	ND	ND	234.165	ND	1.86126	1.06691	ND	ND	2
Guarneri MC6	2930.68	ND	33.545	8.69	3338.64			6.667	51.863	115.227	ND	ND	565.113	ND	81.852	6.214	610.568	2.25	474.431	16.056		ND	ND		1.8102	14.534	2.359	120.454	40.193	1
French MA1	5.59138	ND	9.17335	10.1517	845.015	0.054	389.373	0.180727	1.72395	12.9816		ND	1395.5		421.086	44.6779	1004.44	ND	157.257	1.46222	196.066	ND	ND	687.702	ND	4.23729	ND	3.14147	1.94087	4
French MA2	2.79632	0.179412	8.3158	33.3579	1180	ND	984.672	ND	1.28074	10.7644		ND	1871.84		281.153	10.6435	744.8	0.288068	146.68	1.33295	194.189	ND	0.194911	537.045	ND	6.49546	ND	2.52716	0.967945	4
English MA3	270.269	0.33896	20.5005	3.03904	1131.21	0.064	979.034	0.298548	2.44764	11.5027		ND	666.975		774.497	16.7627	497.152	0.840236	164.214	0.737045	104.584	ND	ND	422.657	ND	4.88671	ND	4.51288	0.581211	4
English MA3	2.88213	0.330554	22.1611	2.83222	1157.03	ND	1406.9	ND	0.14665	7.42047		ND	1427.83		755.795	14.5118	667.806	0.61567	321.468	0.746518	234.241	ND	ND	644.208	ND	4.68609	0.0835925	2.5841	4.41332	5
Italian MA4	3.981	ND	7.775	1.056	1608.54			ND	3.889	17.8	ND	ND	706.645	ND	476.256	1.572	133.481	ND	247.5	2.115		ND	ND		0.0863	6.715	0.555	42.436	ND	1
Italian MA4	1.19007	ND	7.83666	2.14804	2220.88		1708.56	0.0597502	2.23372	16.2683		0.0584169	815.516		469.898	1.42018	204.027	ND	216.607	2.98749	563.183	ND	ND	309.343	ND	4.44408	ND	8.45638	ND	3
German MA5	0.566634	ND	8.84598	18.8496	1140.36	0.156	1018.92	0.319568	0.863946	7.78041		ND	1473.73		263.908	14.736	958.397	0.212397	101.835	1.06727	102.506	ND	ND	364.785	ND	3.78984	ND	2.7137	0.782183	4
MM1 + 0.1 % oak ash solution	70.9875	ND	8.96969	19.925	3472.3	0.455	509.637	0.538504	2.12701	38.4502		ND	340.426		372.977	19.7949	57.8759	ND	117.829	ND	331.39	ND	0.515368	1680.41	ND	24.353	0.152569	3.61008	0.510139	4
MM1 + 1% alum solution	665.154	ND	4.65122	0.679273	826.976	ND	306.982	0.729145	1.03006	43.795		ND	90.2406		2.84178	0.170858	22.3659	ND	66.6591	0.640278	153.772	ND	0.630981	605.019	ND	ND	3.5924	1.49632	0.60772	4
MM1 + Ca(OH)2 pH 11	22.9401	ND	6.87572	0.817284	4014.64	ND	640.685	1.47265	2.30795	38.9178		ND	67.1111		101.336	3.11482	68.2063	ND	58.2441	0.725915	195.759	ND	0.808896	1139.02	ND	18.8468	1.68413	9.82278	2.50796	4
MM1 + 5% NaCl	0.235426	ND	121.702	3.0503	789.285	ND	1489.26	ND	0.580473	10.7579		ND	18.7109		3.5645	0.0798242	4357.8	ND	36.4175	1.19166	18.3651	ND	ND	776.539	ND	1.43994	ND	0.619833	ND	4
MM1 soaked in water	4.87572	ND	1.91363	0.895209	903.21	ND	508.857	ND	0.716971	21.5316		ND	101.77		199.65	2.58898	0.388245	0.226238	217.378	0.238268	221.713	ND	ND	1218.34	ND	2.88858	2.11288	9.71005	2.39963	5
MM1 + 2% K2CO3	16.9624	ND	1.48539	4.06129	541.494	ND	567.624	ND	0.868119	18.2516		ND	12839.3		21.6979	2.62241	2.15874	ND	161.423	0.457275	110.952	ND	ND	886.209	ND	1.76217	0.462099	6.28527	1.19314	5
MM1 + KOH pH 11.5	8.1727	ND	2.56003	0.682607	1154.44	ND	506.391	0.0519663	0.341252	12.2626		ND	2653.75		235.878	2.31291	4.34414	ND	255.033	ND	243.752	ND	ND	1175.62	ND	3.24075	0.0587046	6.94501	ND	5
Oak ash	11484.1	1.42739	214.832	562.544	82687.7		188.889	2.86536	94.0774	3185.76		ND	108736		28291.1	4580.09	6008.57	7.9131	7824.47	4.66041	783.011	ND	0.634112	571.607	ND	963.711	58.6292	238.289	6.02358	3
Oak ash soluble part	365.099	ND	167.781	39.3986	8822.81	0.031	605.903	4.65035	11.3941	6.62081		ND	400170		1883.93	1.63755	20151.7	0.632384	536.3	ND	289.27	ND	ND	1172.3	ND	72.1601	0.214537	1.8726	ND	4
